# Supplementary material for: A Microbial Co-Culturing System for Producing Cellulose-Hyaluronic Acid Composites
Source: Microorganisms. 2023 Jun 5;11(6):1504. doi: 10.3390/microorganisms11061504 (PMC10305311; doi:10.3390/microorganisms11061504)
Supplement: Supplementary file 1 [file microorganisms-11-01504-s001.zip]

Archive with 1 entries (1 files):
- microorganisms-2418503-supplementary.pdf
